# Supplementary material for: Describing variability of intensively collected longitudinal ordinal data with latent spline models
Source: Sci Rep. 2025 Oct 1;15:34151. doi: 10.1038/s41598-025-13993-2 (PMC12488869; doi:10.1038/s41598-025-13993-2)
Supplement: Supplementary file 1 — Supplementary Material 1 [file 41598_2025_13993_MOESM1_ESM.zip]

Archive with 2 entries (2 files):
- sparsity_simulation.R
- examples.R
